# Supplementary material for: Advancements in CHO metabolomics: techniques, current state and evolving methodologies
Source: Front Bioeng Biotechnol. 2024 Mar 27;12:1347138. doi: 10.3389/fbioe.2024.1347138 (PMC11004234; doi:10.3389/fbioe.2024.1347138)
Supplement: Supplementary file 1 [file Table1.XLSX]

## Sheet: Media (Extra)
	Article Title	Metabolite profiling of CHO cells with different growth characteristics (SF)	Metabolomics profiling of extracellular metabolites in CHO-K1 cells cultured in different types of growth media (serum)		A Metabolomics Approach to Increasing Chinese Hamster Ovary (CHO) Cell Productivity (s free)	H NMR Spectroscopy Profiling of Metabolic Reprogramming of Chinese Hamster Ovary Cells upon a Temperature Shift during Culture (serum)		Metabolic responses of CHO cells to limitation of key amino acids (SF)	Metabolic flux analysis of CHO cells at growth and non-growth phases using isotopic tracers and mass spectrometry (serum)	An omics approach to rational feed: Enhancing growth in CHO cultures with NMR metabolomics and 2D-DIGE proteomics (serum)	A feed enrichment strategy targeting the tricarboxylic acid cycle for increasing monoclonal antibody production and alleviating ammonia accumulation in Chinese hamster ovary cell culture (SF)	A transhydrogenase-like mechanism in CHO cells comprising concerted cytosolic reaction and mitochondrial shuttling activities (SF)	Metabolic Analysis of Antibody Producing CHO Cells in Fed-Batch Production (SF)	METABOLIC ENGINEERING OF CHINESE HAMSTER OVARY CELLS TOWARDS REDUCED BIOSYNTHESIS AND ACCUMULATION OF NOVEL GROWTH INHIBITORS IN FED-BATCH CULTURES (SF)	Metabolite profiling of CHO cells: Molecular reflections of bioprocessing effectiveness (SF)	H NMR-based process understanding and biochemical marker identification methodology for monitoring CHO cell culture process during commercial-scale manufacturing (sf)	Compartment-specific 13C metabolic flux analysis reveals boosted NADPH availability coinciding with increased cell-specific productivity for IgG1 producing CHO cells after MTA treatment (sf)	Identification of novel inhibitory metabolites and impact verification on growth and protein synthesis in mammalian cells (SF)	Cottonseed hydrolysate supplementation alters metabolic and proteomics responses in Chinese hamster ovary cell cultures (SF)	Addressing amino acid-derived inhibitory metabolites and enhancing CHO cell culture performance through DOE-guided media modifications (SF)
	Category	Serum Free	Serum Suplemented		Serum Free	Serum Suplemented		Serum Free	Serum Suplemented	Serum Suplemented	Serum Free	Serum Free	Serum Free	Serum Free	Serum Free	Serum Free	Serum Free	Serum Free	Serum Free	Serum Free
	Data retrieved	Supplementary file	Table (In-Text)		Supplementary file	Supplementary file		Supplementary file	Table (In Text)	Text	Table (In Text)	Supplementary file	Text	Table (In Text)	Text	Supplementary file	Supplementary file	Supplementary file	Text and Figure	Text
		Phosphoric acid	Aspartic acid	Aspartic acid	gamma-Aminobutyric acid	Alanine	Alanine	Ammonia	Glucose	Glucose	Citric acid	NADH	Pyruvic acid	4-Hydroxyphenyllactic acid	Asparagine	Pantothenic acid	3-bisphosphoglycerate	Indole-3-carboxylic acid	Glucose	Alanine
		beta-Alanine	Phenylalanine	Phenylalanine	5-Hydroxy-tryptophan	Arginine	Arginine	Acetic acid	Lactic acid	Glutamine	Glutamic acid	NADP+	Glutamine	Phenyllactic acid	Aspartic acid	Aminobutyric acid	Phosphoglyceric acid	Glutaric acid	Glutamine	Asparagine
		Succinic acid	Proline	Proline	Adenosine	Asparagine	Asparagine	Alanine	Ammonia	Hypoxanthine	2-Oxoglutaric acid	NAD+	Glucose	Isovaleric acid	Glutamic acid	Isobutyric acid	Acetyl-CoA	Methylsuccinic acid	Lactic acid	Aspartic acid
		Propionic acid	Tyrosine	Tyrosine	Biotin	Aspartic acid	Aspartic acid	Arginine	Alanine	Asparagine	Succinic acid	Glucose	Ribose	Isobutyric acid	Glutamine	Isoleucine	ADP	cis-Aconitic acid	Pyruvic acid	Glutamic acid
		Fumaric acid	Threonine	Threonine	Citric acid	Chloroform	Butyric acid	Asparagine	Glycine	Choline	Malic acid	D-Malic acid	Palmitic acid	2-Methylbutyric acid	Methionine	Leucine	2-Oxoglutaric acid	trans-Cinnamic acid	Serine	Glutamine
		Thymine	Glucose	Glucose	Gluconic acid	Cysteine	Cysteine	Aspartic acid	Valine	Cysteine	fumaric acid		Citric acid		Proline	Valine	α-ketovalerate	2-Hydroxyisocaproic acid	Glycine	Glycine
		Malic acid	Fructose	Fructose	Glucuronic acid	Ethanol	Ethanol	Citric acid	Leucine	Proline	Oxaloacetic acid		D-Malic acid		Histidine	Lactic acid	Alanine	Trigonelline	Glutamic acid	Proline
		Threitol	Mannose	Mannose	Folic acid	Formic acid	Ethanolamine	Choline	Isoleucine	Serine	aspartate		Succinic acid		Cysteine	Threonine	AMP	p-Aminobenzoic acid	Aspartic acid	Serine
		Cysteine	Ribose	Ribose	Fumaric acid	Glucose	Formic acid	Formic acid	Proline				Glutamic acid		Leucine	Lysine	Arginine	N-Acetylputrescinium		Tyrosine
		Gluconic acid	Fucose	Fucose	Glycine	Glutamic acid	Glucose	Fumaric acid	Methionine				Alanine		Isoleucine	Alanine	Asparagine	CMP		Arginine
		sn-Glycero-3-phosphate	Cyteine	Cyteine	Guanine	Glutamine	Glutamic acid	Glucose	Serine						Valine	Putrescine	Aspartic acid	GMP		Histidine
		Citric acid	Xylitol	Xylitol	Hypoxanthine	Histidine	Glutamine	Glutamic acid	Threonine						Phenylalanine	Citrulline	ATP			Isoleucine
		1D-chiro-Inositol	Myo-inositol	Myo-inositol	Inosine	Isoleucine	Histidine	Glutamine	Phenylalanine						Tryptophan	Acetic acid	cis-Aconitic acid			Leucine
		Sorbitol	Glucoheptulose	Glucoheptulose	alpha-Aminoadipic acid	Lactic acid	Hyrdoxy proline	Glycerol	Aspartic acid						Tyrosine	Proline	Citric acid			Lysine
		Gulonic acid	Glutaminea	Glutaminea	Alanine	Leucine	Isoleucine	Glycine	Glutamic acid						Arginine	N-Acetylarginine	Coenzyme A			Methionine
		Pantothenic acid	Xylose	Asparagine	Arginine	Lyscine	Isovaleric acid	Histidine	Tyrosine						Lysine	Methionine	Dihydroxyacetone phosphate			Phenylalanine
		Palmitic acid	Cyclododecane	Sorbitol	Aspartic acid	Methanol	Lactic acid	Isobutyric acid	Glutamine							Glutamine	Fructose 1,6-bisphosphate			Threonine
		Myo-inositol	2-piperidine	Oleic acid	Cysteine	Methinonine	Leucine	Isoleucine								Glutamic acid	Fructose 6-phosphate			Valine
		Fructose	Ribitol	Tetradecan	Cystine	Phenylalanine	Lysine	Isovaleric acid								Glutamic acid	FAD
		N-Acetyl-D-glucosamine	Phthalic acid	Talose	Glutamic acid	Proline	Methonine	Lactic acid								Pyroglutamic acid	FAD (hydroquinone form)
		Benzoic acid	Mannose	Glucose	Histidine	Threonine	Niacinamide	Leucine								cis-4-Hydroxyproline	Fumaric acid
			Alpha-D- galactopyranose	L-Mannopyranose	Isoleucine	Tryptophan	Phenylalanine	Lysine								Pyruvic acid	Glucose 6-phosphate
			Sorbopyranose	Fructose carboxylic acid	Leucine	Tyrosine	Proline	Methionine								Pyridoxine	Glyceraldehyde 3-phosphate
			Phtalic acid	IGF-1b	Lysine	Valine	Pyruvic acid	Phenylalanine								Succinic acid	Glucose
				Gulose	Methionine	Butyric acid	Threonine	Proline								Citric acid	Glutamine
				Inositol	Phenylalanine	Ethanolamine	Tryptophan	Pyruvic acid								Malic acid	Glutamic acid
				Maltose	Proline	Hyrdoxy proline	Tyrosine	Serine								Asparagine	Glycine
				Acrylic acid	Threonine	Isovaleric acid	Valine	Succinic acid								Aspartic acid	Glycogen
				Lysine	Tryptophan	Lysine		Threonine								Histidine	Glyoxylic acid
				Phtalic acid	Tyrosine	Methonine		Tryptophan								Choline	Isocitric acid
				Galactose	Methionine sulfoxide	Niacinamide		Tyrosine								Glucose	Isoleucine
				Mannitol	Malic acid	Pyruvic acid		Valine								Tryptophan	2-keto-3-deoxy-6-phosphogluconate
				Ornithine	Succinic acid			D-Malic acid								Glycine	Lactic acid
				Lactic acid	Uridine			Choline phosphate								Glycerol	Leucine
								sn-Glycero-3-phosphocholine								L-inositol	D-Malic acid
																Threonine	Methionine
																Gluconic acid	mono-methyl-adipate
																Serine	ox nicotinamide adenine dinucleotide
																	red nicotinamide adenine dinucleotide
																Phosphoethanolamine	ox nicotinamide adenine dinucleotide phosphate
																Cystine	red nicotinamide adenine dinucleotide phosphate
																Sucrose	Norvaline
																Hyaluronic acid	Oxaloacetic acid
																Galactose	Phosphoenolpyruvic acid
																5-Adenylic acid	Proline
																Cytidine monophosphate	Pyruvic acid
																	Ribulose 5-phosphate
																UMP	Serine
																Adenosine	Succinic acid
																Cytidine	Threonine
																Guanosine	Tyrosine
																Uridine	Valine
																Fumaric acid
																Guanine
																Adenine
																Hypoxanthine
																Tyrosine
																Phenylalanine
																Niacinamide
																Formic acid
																Butyric acid
																Isovaleric acid
																Deoxycytidine
																Poloxamer 188
																Fucose

## Sheet: CHO CELL LINE
	Article Title	Metabolic responses of CHO cells to limitation of key amino acids (Sus)	Metabolomics profiling of extracellular metabolites in CHO-K1 cells cultured in different types of growth media (adh)	A Metabolomics Approach to Increasing Chinese Hamster Ovary (CHO) Cell Productivity (sus)	H NMR Spectroscopy Profiling of Metabolic Reprogramming of Chinese Hamster Ovary Cells upon a Temperature Shift during Culture (both)		Metabolic flux analysis of CHO cells at growth and non-growth phases using isotopic tracers and mass spectrometry (sus)	A feed enrichment strategy targeting the tricarboxylic acid cycle for increasing monoclonal antibody production and alleviating ammonia accumulation in Chinese hamster ovary cell culture (sus)	Identification of novel inhibitory metabolites and impact verification on growth and protein synthesis in mammalian cells (SUS)	Cottonseed hydrolysate supplementation alters metabolic and proteomics responses in Chinese hamster ovary cell cultures (SUS)	Addressing amino acid-derived inhibitory metabolites and enhancing CHO cell culture performance through DOE-guided media modifications (SUS)
	Category	Suspension	Adherent	Suspension	Adherent	Suspension	Suspension	Suspension	Suspension	Suspension	Suspension
		CHO-K1	CHO-K1	CHO GS	CHO-K1	CHO-S	CHO-K1	CHO-S	CHO-K1	CHO-K1	CHO-K1
	Data retrieved	Supplementary file	Table (In Text)	Supplementary file	Supplementary file	Supplementary file	Table (In Text)	Table (In Text)	Supplementary file	Text and figure	Text
		Ammonia	Aspartic acid	gamma-Aminobutyric acid	Alanine	Alanine	Glucose	Citric acid	Indole-3-carboxylic acid	Glucose	Alanine
		Acetic acid	Phenylalanine	5-Hydroxy-tryptophan	Arginine	Arginine	Lactic acid	Glutamic acid	Glutaric acid	Glutamine	Asparagine
		Alanine	Proline	Adenosine	Asparagine	Asparagine	Ammonia	2-Oxoglutaric acid	Methylsuccinic acid	Lactic acid	Aspartic acid
		Arginine	Tyrosine	Biotin	Aspartic acid	Aspartic acid	Alanine	Succinic acid	cis-Aconitic acid	Pyruvic acid	Glutamic acid
		Asparagine	Threonine	Citric acid	Chloroform	Butyric acid	Glycine	Malic acid	trans-Cinnamic acid	Serine	Glutamine
		Aspartic acid	Glucose	Gluconic acid	Cysteine	Cysteine	Valine	fumaric acid	2-Hydroxyisocaproic acid	Glycine	Glycine
		Citric acid	Fructose	Glucuronic acid	Ethanol	Ethanol	Leucine	Oxaloacetic acid	Trigonelline	Glutamic acid	Proline
		Choline	Mannose	Folic acid	Formic acid	Ethanolamine	Isoleucine	aspartate	p-Aminobenzoic acid	Aspartic acid	Serine
		Formic acid	Ribose	Fumaric acid	Glucose	Formic acid	Proline		N-Acetylputrescinium		Tyrosine
		Fumaric acid	Fucose	Glycine	Glutamic acid	Glucose	Methionine		CMP		Arginine
		Glucose	Cyteine	Guanine	Glutamine	Glutamic acid	Serine		GMP		Histidine
		Glutamic acid	Xylitol	Hypoxanthine	Histidine	Glutamine	Threonine				Isoleucine
		Glutamine	Myo-inositol	Inosine	Isoleucine	Histidine	Phenylalanine				Leucine
		Glycerol	Glucoheptulose	alpha-Aminoadipic acid	Lactic acid	Hyrdoxy proline	Aspartic acid				Lysine
		Glycine	Glutaminea	Alanine	Leucine	Isoleucine	Glutamic acid				Methionine
		Histidine	Xylose	Arginine	Lyscine	Isovaleric acid	Tyrosine				Phenylalanine
		Isobutyric acid	Cyclododecane	Aspartic acid	Methanol	Lactic acid	Glutamine				Threonine
		Isoleucine	2-piperidine	Cysteine	Methinonine	Leucine					Valine
		Isovaleric acid	Ribitol	Cystine	Phenylalanine	Lysine
		Lactic acid	Phthalic acid	Glutamic acid	Proline	Methonine
		Leucine	Alpha-D- galactopyranose	Histidine	Threonine	Niacinamide
		Lysine	Sorbopyranose	Isoleucine	Tryptophan	Phenylalanine
		Methionine	Asparagine	Leucine	Tyrosine	Proline
		Phenylalanine	Sorbitol	Lysine	Valine	Pyruvic acid
		Proline	Oleic acid	Methionine		Threonine
		Pyruvic acid	Tetradecan	Phenylalanine		Tryptophan
		Serine	Talose	Proline		Tyrosine
		Succinic acid	L-Mannopyranose	Threonine		Valine
		Threonine	Fructose carboxylic acid	Tryptophan
		Tryptophan	IGF-1b	Tyrosine
		Tyrosine	Gulose	Methionine sulfoxide
		Valine	Inositol	Malic acid
		D-Malic acid	Maltose	Succinic acid
		Choline phosphate	Acrylic acid	Uridine
		sn-Glycero-3-phosphocholine	Lysine
			Phtalic acid
			Galactose
			Mannitol
			Ornithine
			Lactic acid

## Sheet: lag log stat (Extra)
	Article title	Metabolic responses of CHO cells to limitation of key amino acids	Metabolite profiling of CHO cells with different growth characteristics	Metabolomics profiling of extracellular metabolites in CHO-K1 cells cultured in different types of growth media			A Metabolomics Approach to Increasing Chinese Hamster Ovary (CHO) Cell Productivity	H NMR Spectroscopy Profiling of Metabolic Reprogramming of Chinese Hamster Ovary Cells upon a Temperature Shift during Culture	Metabolic flux analysis of CHO cells at growth and non-growth phases using isotopic tracers and mass spectrometry	An omics approach to rational feed: Enhancing growth in CHO cultures with NMR metabolomics and 2D-DIGE proteomics	A feed enrichment strategy targeting the tricarboxylic acid cycle for increasing monoclonal antibody production and alleviating ammonia accumulation in Chinese hamster ovary cell culture	A transhydrogenase-like mechanism in CHO cells comprising concerted cytosolic reaction and mitochondrial shuttling activities	Metabolic Analysis of Antibody Producing CHO Cells in Fed-Batch Production	METABOLIC ENGINEERING OF CHINESE HAMSTER OVARY CELLS TOWARDS REDUCED BIOSYNTHESIS AND ACCUMULATION OF NOVEL GROWTH INHIBITORS IN FED-BATCH CULTURES	Metabolite profiling of CHO cells: Molecular reflections of bioprocessing effectiveness	H NMR-based process understanding and biochemical marker identification methodology for monitoring CHO cell culture process during commercial-scale manufacturing	Compartment-specific 13C metabolic flux analysis reveals boosted NADPH availability coinciding with increased cell-specific productivity for IgG1 producing CHO cells after MTA treatment	Identification of novel inhibitory metabolites and impact verification on growth and protein synthesis in mammalian cells	Cottonseed hydrolysate supplementation alters metabolic and proteomics responses in Chinese hamster ovary cell cultures	Addressing amino acid-derived inhibitory metabolites and enhancing CHO cell culture performance through DOE-guided media modifications
	Category	Exponential	Exponential	Exponential	Stationary		Mid exponential and early stationary phases	Mid-exponential phase	Exponential and stationary phases	Exponential	Exponential & stationary	Exponential/Stationary phase	Exponential & stationary	Exponential	Exponential	logarithmic expansion, stable growth, and decline phases.	non‐stationary (expo)	Exponential & stationary	Exponential & stationary	Exponential
	Data retrieved	Supplementary file	Supplementary file	Table (In Text)			Supplementary file	Supplementary file	Table (In Text)	Text	Table (In Text)	Supplementary file	Text	Table (In Text)	Text	Supplementary file	Supplementary file	Supplementary file	Text and Figure	Text
			Phosphoric acid	Exponential	Stationary	Death	gamma-Aminobutyric acid	Alanine	Glucose	Glucose	Citric acid	NADH	Pyruvic acid	4-Hydroxyphenyllactic acid	Asparagine	Pantothenic acid	3-bisphosphoglycerate	Indole-3-carboxylic acid	Glucose	Alanine
		Ammonia	beta-Alanine	Aspartic acid	Xylose	Gulose	5-Hydroxy-tryptophan	Arginine	Lactic acid	Glutamine	Glutamic acid	NADP+	Glutamine	Phenyllactic acid	Aspartic acid	Aminobutyric acid	Phosphoglyceric acid	Glutaric acid	Glutamine	Asparagine
		Acetic acid	Succinic acid	Phenylalanine	Cyclododecane	Inositol	Adenosine	Asparagine	Ammonia	Hypoxanthine	2-Oxoglutaric acid	NAD+	Glucose	Isovaleric acid	Glutamic acid	Isobutyric acid	Acetyl-CoA	Methylsuccinic acid	Lactic acid	Aspartic acid
		Alanine	Propionic acid	Proline	2-piperidine	Maltose	Biotin	Aspartic acid	Alanine	Asparagine	Succinic acid	Glucose	Ribose	Isobutyric acid	Glutamine	Isoleucine	ADP	cis-Aconitic acid	Pyruvic acid	Glutamic acid
		Arginine	Fumaric acid	Tyrosine	Ribitol	2-propenoic acid	Citric acid	Chloroform	Glycine	Choline	Malic acid	D-Malic acid	Palmitic acid	2-Methylbutyric acid	Methionine	Leucine	2-Oxoglutaric acid	trans-Cinnamic acid	Serine	Glutamine
		Asparagine	Thymine	Threonine	Phthalic acid	L-lysine	Gluconic acid	Cysteine	Valine	Cysteine	fumaric acid		Citric acid		Proline	Valine	α-ketovalerate	2-Hydroxyisocaproic acid	Glycine	Glycine
		Aspartic acid	Malic acid	Glucose	Mannose	Phtalic acid	Glucuronic acid	Ethanol	Leucine	Proline	Oxaloacetic acid		D-Malic acid		Histidine	Lactic acid	Alanine	Trigonelline	Glutamic acid	Proline
		Citric acid	Threitol	Fructose	Alpha-D- galactopyranose	D-galactose	Folic acid	Formic acid	Isoleucine	Serine	aspartate		Succinic acid		Cysteine	Threonine	AMP	p-Aminobenzoic acid	Aspartic acid	Serine
		Choline	Cysteine	Mannose	Sorbopyranose	D-Mannitol	Fumaric acid	Glucose	Proline				Glutamic acid		Leucine	Lysine	Arginine	N-Acetylputrescinium		Tyrosine
		Formic acid	Gluconic acid	Ribose		L-Ornithine	Glycine	Glutamic acid	Methionine				Alanine		Isoleucine	Alanine	Asparagine	CMP		Arginine
		Fumaric acid	sn-Glycero-3-phosphate	Fucose		Lactate	Guanine	Glutamine	Serine						Valine	Putrescine	Aspartic acid	GMP		Histidine
		Glucose	Citric acid	Cyteine			Hypoxanthine	Histidine	Threonine						Phenylalanine	Citrulline	ATP			Isoleucine
		Glutamic acid	1D-chiro-Inositol	Xylitol			Inosine	Isoleucine	Phenylalanine						Tryptophan	Acetic acid	cis-Aconitic acid			Leucine
		Glutamine	Sorbitol	Myo-inositol			alpha-Aminoadipic acid	Lactic acid	Aspartic acid						Tyrosine	Proline	Citric acid			Lysine
		Glycerol	Gulonic acid	Glucoheptulose			Alanine	Leucine	Glutamic acid						Arginine	N-Acetylarginine	Coenzyme A			Methionine
		Glycine	Pantothenic acid	Glutaminea			Arginine	Lyscine	Tyrosine						Lysine	Methionine	Dihydroxyacetone phosphate			Phenylalanine
		Histidine	Palmitic acid	Phosphoric acid			Aspartic acid	Methanol	Glutamine							Glutamine	Fructose 1,6-bisphosphate			Threonine
		Isobutyric acid	Myo-inositol	beta-Alanine			Cysteine	Methinonine								Glutamic acid	Fructose 6-phosphate			Valine
		Isoleucine	Fructose	Succinic acid			Cystine	Phenylalanine								Glutamic acid	FAD
		Isovaleric acid	N-Acetyl-D-glucosamine	Propionic acid			Glutamic acid	Proline								Pyroglutamic acid	FAD (hydroquinone form)
		Lactic acid	Benzoic acid	Fumaric acid			Histidine	Threonine								cis-4-Hydroxyproline	Fumaric acid
		Leucine		Thymine			Isoleucine	Tryptophan								Pyruvic acid	Glucose 6-phosphate
		Lysine		Malic acid			Leucine	Tyrosine								Pyridoxine	Glyceraldehyde 3-phosphate
		Methionine		Threitol			Lysine	Valine								Succinic acid	Glucose
		Phenylalanine		Cysteine			Methionine	Butyric acid								Citric acid	Glutamine
		Proline		Gluconic acid			Phenylalanine	Ethanolamine								Malic acid	Glutamic acid
		Pyruvic acid		sn-Glycero-3-phosphate			Proline	Hyrdoxy proline								Asparagine	Glycine
		Serine		Citric acid			Threonine	Isovaleric acid								Aspartic acid	Glycogen
		Succinic acid		1D-chiro-Inositol			Tryptophan	Lysine								Histidine	Glyoxylic acid
		Threonine		Sorbitol			Tyrosine	Methonine								Choline	Isocitric acid
		Tryptophan		Gulonic acid			Methionine sulfoxide	Niacinamide								Glucose	Isoleucine
		Tyrosine		Pantothenic acid			Malic acid	Pyruvic acid								Tryptophan	2-keto-3-deoxy-6-phosphogluconate
		Valine		Palmitic acid			Succinic acid									Glycine	Lactic acid
		D-Malic acid		Myo-inositol			Uridine									Glycerol	Leucine
		Choline phosphate		Fructose												L-inositol	D-Malic acid
		sn-Glycero-3-phosphocholine		N-Acetyl-D-glucosamine												Threonine	Methionine
				Benzoic acid												Gluconic acid	mono-methyl-adipate
				Phtalic acid												Serine	ox nicotinamide adenine dinucleotide
																	red nicotinamide adenine dinucleotide
																Phosphoethanolamine	ox nicotinamide adenine dinucleotide phosphate
																Cystine	red nicotinamide adenine dinucleotide phosphate
																Sucrose	Norvaline
																Hyaluronic acid	Oxaloacetic acid
																Galactose	Phosphoenolpyruvic acid
																5-Adenylic acid	Proline
																Cytidine monophosphate	Pyruvic acid
																	Ribulose 5-phosphate
																UMP	Serine
																Adenosine	Succinic acid
																Cytidine	Threonine
																Guanosine	Tyrosine
																Uridine	Valine
																Fumaric acid
																Guanine
																Adenine
																Hypoxanthine
																Tyrosine
																Phenylalanine
																Niacinamide
																Formic acid
																Butyric acid
																Isovaleric acid
																Deoxycytidine
																Poloxamer 188
																Fucose

## Sheet: Technique (GC LC NMR) extra
	Article Title	Metabolic responses of CHO cells to limitation of key amino acids	Metabolite profiling of CHO cells with different growth characteristics	Metabolomics profiling of extracellular metabolites in CHO-K1 cells cultured in different types of growth media	A Metabolomics Approach to Increasing Chinese Hamster Ovary (CHO) Cell Productivity	H NMR Spectroscopy Profiling of Metabolic Reprogramming of Chinese Hamster Ovary Cells upon a Temperature Shift during Culture	Metabolic flux analysis of CHO cells at growth and non-growth phases using isotopic tracers and mass spectrometry	An omics approach to rational feed: Enhancing growth in CHO cultures with NMR metabolomics and 2D-DIGE proteomics	A feed enrichment strategy targeting the tricarboxylic acid cycle for increasing monoclonal antibody production and alleviating ammonia accumulation in Chinese hamster ovary cell culture	A transhydrogenase-like mechanism in CHO cells comprising concerted cytosolic reaction and mitochondrial shuttling activities	Metabolic Analysis of Antibody Producing CHO Cells in Fed-Batch Production	METABOLIC ENGINEERING OF CHINESE HAMSTER OVARY CELLS TOWARDS REDUCED BIOSYNTHESIS AND ACCUMULATION OF NOVEL GROWTH INHIBITORS IN FED-BATCH CULTURES	Metabolite profiling of CHO cells: Molecular reflections of bioprocessing effectiveness	H NMR-based process understanding and biochemical marker identification methodology for monitoring CHO cell culture process during commercial-scale manufacturing	Compartment-specific 13C metabolic flux analysis reveals boosted NADPH availability coinciding with increased cell-specific productivity for IgG1 producing CHO cells after MTA treatment	Identification of novel inhibitory metabolites and impact verification on growth and protein synthesis in mammalian cells	Cottonseed hydrolysate supplementation alters metabolic and proteomics responses in Chinese hamster ovary cell cultures	Addressing amino acid-derived inhibitory metabolites and enhancing CHO cell culture performance through DOE-guided media modifications
	Category	GC-MS	GC-MS	GCMS	Untargetted LC-MS	NMR	GC MS	NMR	LCMS	LC-MS	GC	NMR	GCMS	NMR	LC‐MS/MS	LC-MS/MS	GCMS	GC/MS
	Data retrieved	Supplementary file	Supplementary file	Table (In Text)	Supplementary file	Supplemenatary file	Table (In Text)	Text	Table (In Text)	Supplementary file	Text	Table (In Text)	Text	Supplementary file	Supplementary file & Text	Supplementary file	Text and Figure	Text
		Ammonia	Phosphoric acid	Aspartic acid	gamma-Aminobutyric acid	Alanine	Glucose	Glucose	Citric acid	NADH	Pyruvic acid	4-Hydroxyphenyllactic acid	Asparagine	Pantothenic acid	3-bisphosphoglycerate	Indole-3-carboxylic acid	Glucose	Alanine
		Acetic acid	beta-Alanine	Phenylalanine	5-Hydroxy-tryptophan	Arginine	Lactic acid	Glutamine	Glutamic acid	NADP+	Glutamine	Phenyllactic acid	Aspartic acid	Aminobutyric acid	Phosphoglyceric acid	Glutaric acid	Glutamine	Asparagine
		Alanine	Succinic acid	Proline	Adenosine	Asparagine	Ammonia	Hypoxanthine	2-Oxoglutaric acid	NAD+	Glucose	Isovaleric acid	Glutamic acid	Isobutyric acid	Acetyl-CoA	Methylsuccinic acid	Lactic acid	Aspartic acid
		Arginine	Propionic acid	Tyrosine	Biotin	Aspartic acid	Alanine	Asparagine	Succinic acid	Glucose	Ribose	Isobutyric acid	Glutamine	Isoleucine	ADP	cis-Aconitic acid	Pyruvic acid	Glutamic acid
		Asparagine	Fumaric acid	Threonine	Citric acid	Chloroform	Glycine	Choline	Malic acid	D-Malic acid	Palmitic acid	2-Methylbutyric acid	Methionine	Leucine	2-Oxoglutaric acid	trans-Cinnamic acid	Serine	Glutamine
		Aspartic acid	Thymine	Glucose	Gluconic acid	Cysteine	Valine	Cysteine	fumaric acid		Citric acid		Proline	Valine	α-ketovalerate	2-Hydroxyisocaproic acid	Glycine	Glycine
		Citric acid	Malic acid	Fructose	Glucuronic acid	Ethanol	Leucine	Proline	Oxaloacetic acid		D-Malic acid		Histidine	Lactic acid	Alanine	Trigonelline	Glutamic acid	Proline
		Choline	Threitol	Mannose	Folic acid	Formic acid	Isoleucine	Serine	aspartate		Succinic acid		Cysteine	Threonine	AMP	p-Aminobenzoic acid	Aspartic acid	Serine
		Formic acid	Cysteine	Ribose	Fumaric acid	Glucose	Proline				Glutamic acid		Leucine	Lysine	Arginine	N-Acetylputrescinium		Tyrosine
		Fumaric acid	Gluconic acid	Fucose	Glycine	Glutamic acid	Methionine				Alanine		Isoleucine	Alanine	Asparagine	CMP		Arginine
		Glucose	sn-Glycero-3-phosphate	Cyteine	Guanine	Glutamine	Serine						Valine	Putrescine	Aspartic acid	GMP		Histidine
		Glutamic acid	Citric acid	Xylitol	Hypoxanthine	Histidine	Threonine						Phenylalanine	Citrulline	ATP			Isoleucine
		Glutamine	1D-chiro-Inositol	Myo-inositol	Inosine	Isoleucine	Phenylalanine						Tryptophan	Acetic acid	cis-Aconitic acid			Leucine
		Glycerol	Sorbitol	Glucoheptulose	alpha-Aminoadipic acid	Lactic acid	Aspartic acid						Tyrosine	Proline	Citric acid			Lysine
		Glycine	Gulonic acid	Glutaminea	Alanine	Leucine	Glutamic acid						Arginine	N-Acetylarginine	Coenzyme A			Methionine
		Histidine	Pantothenic acid	Xylose	Arginine	Lyscine	Tyrosine						Lysine	Methionine	Dihydroxyacetone phosphate			Phenylalanine
		Isobutyric acid	Palmitic acid	Cyclododecane	Aspartic acid	Methanol	Glutamine							Glutamine	Fructose 1,6-bisphosphate			Threonine
		Isoleucine	Myo-inositol	2-piperidine	Cysteine	Methinonine								Glutamic acid	Fructose 6-phosphate			Valine
		Isovaleric acid	Fructose	Ribitol	Cystine	Phenylalanine								Glutamic acid	FAD
		Lactic acid	N-Acetyl-D-glucosamine	Phthalic acid	Glutamic acid	Proline								Pyroglutamic acid	FAD (hydroquinone form)
		Leucine	Benzoic acid	Alpha-D- galactopyranose	Histidine	Threonine								cis-4-Hydroxyproline	Fumaric acid
		Lysine		Sorbopyranose	Isoleucine	Tryptophan								Pyruvic acid	Glucose 6-phosphate
		Methionine		Asparagine	Leucine	Tyrosine								Pyridoxine	Glyceraldehyde 3-phosphate
		Phenylalanine		Sorbitol	Lysine	Valine								Succinic acid	Glucose
		Proline		Oleic acid	Methionine	Butyric acid								Citric acid	Glutamine
		Pyruvic acid		Tetradecan	Phenylalanine	Ethanolamine								Malic acid	Glutamic acid
		Serine		Talose	Proline	Hyrdoxy proline								Asparagine	Glycine
		Succinic acid		L-Mannopyranose	Threonine	Isovaleric acid								Aspartic acid	Glycogen
		Threonine		Fructose carboxylic acid	Tryptophan	Lysine								Histidine	Glyoxylic acid
		Tryptophan		IGF-1b	Tyrosine	Methonine								Choline	Isocitric acid
		Tyrosine		Gulose	Methionine sulfoxide	Niacinamide								Glucose	Isoleucine
		Valine		Inositol	Malic acid	Pyruvic acid								Tryptophan	2-keto-3-deoxy-6-phosphogluconate
		D-Malic acid		Maltose	Succinic acid									Glycine	Lactic acid
		Choline phosphate		Acrylic acid	Uridine									Glycerol	Leucine
		sn-Glycero-3-phosphocholine		Lysine										L-inositol	D-Malic acid
				Phtalic acid										Threonine	Methionine
				Galactose										Gluconic acid	mono-methyl-adipate
				Mannitol										Serine	ox nicotinamide adenine dinucleotide
				Ornithine											red nicotinamide adenine dinucleotide
				Lactic acid										Phosphoethanolamine	ox nicotinamide adenine dinucleotide phosphate
														Cystine	red nicotinamide adenine dinucleotide phosphate
														Sucrose	Norvaline
														Hyaluronic acid	Oxaloacetic acid
														Galactose	Phosphoenolpyruvic acid
														5-Adenylic acid	Proline
														Cytidine monophosphate	Pyruvic acid
															Ribulose 5-phosphate
														UMP	Serine
														Adenosine	Succinic acid
														Cytidine	Threonine
														Guanosine	Tyrosine
														Uridine	Valine
														Fumaric acid
														Guanine
														Adenine
														Hypoxanthine
														Tyrosine
														Phenylalanine
														Niacinamide
														Formic acid
														Butyric acid
														Isovaleric acid
														Deoxycytidine
														Poloxamer 188
														Fucose

## Sheet: Media (intra)
		Article Title	Metabolite profiling of CHO cells with different growth characteristics (SERUM)	Metabolic responses of CHO cells to limitation of key amino acids (SF)	Metabolomic profiling of CHO fed-batch growth phases at 10, 100, and 1,000 L (SF)	NMR Spectroscopy Profiling of Metabolic Reprogramming of Chinese Hamster Ovary Cells upon a Temperature Shift during Culture (SERUM)		Peak Antibody Production is Associated With Increased Oxidative Metabolism in an Industrially Relevant Fed-Batch CHO Cell Culture (SF)	Metabolic analysis of the asparagine and glutamine dynamics in an industrial Chinese hamster ovary fed‐batch process (SF)	A transhydrogenase-like mechanism in CHO cells comprising concerted cytosolic reaction and mitochondrial shuttling activities (SF)	Metabolic flux analysis of CHO cell metabolism in the late non-growth phase (SF)	Combined In Silico Modeling and Metabolomics Analysis to Characterize Fed-Batch CHO Cell Culture (SF)	Metabolite profiling of CHO cells: Molecular reflections of bioprocessing effectiveness (SF)	CHO DG44 cells expressing an IgG1 recombinant monoclonal antibody (mAb) (SF)	Role of iron and sodium citrate in animal protein-free CHO cell culture medium on cell growth and monoclonal antibody production (SF)	Intracellular CHO cell metabolite profiling 520 and in vivo monitoring of redox state unravel the effect of temperature downshift on cell growth, 521 antibody titer and product quality. (SF)	LC-MS-based metabolic characterization of high monoclonal antibody-producing Chinese hamster ovary cells (SF)	Chemical inhibitors of hexokinase‐2 enzyme reduce lactate accumulation, alter glycosylation processing, and produce altered glycoforms in CHO cell cultures (SF)
		Growth Media Category	Serum Suplemented	Serum Free	Serum Free	Serum Suplemented	Serum Suplemented	Serum Free	Serum Free	Serum Free	Serum Free	Serum Free	Serum Free	Serum Free	Serum Free	Serum Free	Serum Free	Serum Free
		Data Retrieved	Supplementary file	Supplementary file	Supplementary file	Supplementary file	Supplementary file	Supplementary file & Table (In Text)	Supplementary file	Supplementary file & Table (In Text)	Text	Supplementary file	Text	Text	Text	Text	Supplementary file	Supplementary file
			Carbonic acid	Ammonia	UMP	Isoleucine	2-methylbutanote	Glucose	Alanine	NADH	Aspartic acid	Alanine	Asparagine	alanylleucine dipeptide	Glucose	NAD+	FAD	Fructose 1,6-bisphosphate
			Phosphoric acid	Acetic acid	Glutamic acid	Leucine	Butyric acid	Glutamine	Asparagine	NADP+	Threonine	Arginine	Aspartic acid	isoleucylglycine dipeptide	Lactic acid	NADH	Citric acid	fructose 1,6‐bisphosphate
			beta-Alanine	Alanine	Aspartic acid	Valine	Isovaleric acid	Glycine	Aspartic acid	NAD+	Serine	Glutamine	Glutamic acid	leucylglycine dipeptide	Glutamine	NADPH	NADH	fructose 2,6‐bisphosphate
			Benzoic acid	Arginine	Fructose 6-phosphate	Ethanol	Isoleucine	Asparagine	Glucose	Glucose	Asparagine	Tryptophan	Glutamine	lysylleucine dipeptide	Ammonia	Oxidized glutathione	Glutathione	fructose 6‐phosphate
			Succinic acid	Asparagine	Mannose 6-phosphate	Lactic acid	Leucine	Ribose	Glutamic acid	D-Malic acid	Glutamic acid	Niacinamide	Methionine	phenylalanylglycine dipeptide		Glutathione	Cysteine	Glucose
			Propionic acid	Aspartic acid	Sphinganine	Alanine	Valine	Palmitic acid	Glutamine		Glutamine	Pantothenic acid	Proline	valylglycine dipeptide		Pyruvic acid	Glutathione	glucose 6‐phosphate
			Fumaric acid	Citric acid	Adenylsuccinic acid	Arginine	Ethanol	Citric acid	Lactic acid		Proline	Riboflavin	Histidine	Alanine		Lactic acid	GDP-L-fucose	Lactic acid
			Thymine	Choline	Asparagine	Glutamine	Lactic acid	D-Malic acid			Glycine	AMP	Cysteine	Fructose		Glucose	UDP-glucose	Phosphoenolpyruvic acid
			Homoserine	Formic acid	ADP	Methinonine	Alanine	Succinic acid			Alanine	GMP	Leucine	Phosphoenolpyruvic acid		hypoxanthine nucleotide	UDP-Gal	Pyruvic acid
			Malic acid	Fumaric acid	sn-Glycero-2-phosphate	Glutamic acid	Arginine	Glutamic acid			Valine	gamma-Glutamylalanine	Isoleucine	Ribose		xanthine nucleotide
			Threitol	Glucose	AMP	Aspartic acid	Glutamine	Alanine			Methionine	Dimethylarginine	Valine			AMP
			Cysteine	Glutamic acid	Orotic acid	Asparagine	Methonine	Glutamine			Cystine	N-Acetylleucine	Phenylalanine			ADP
			Glutaric acid	Glutamine	7-Dehydrocholesterol	Proline	Pyruvic acid	Pyruvic acid			Isoleucine	N-Acetylphenylalanine	Tryptophan			GMP
			Gluconic acid	Glycerol	sn-Glycero-3-phosphocholine	Methanol	Glutamic acid				Leucine	N-Acetylmethionine	Tyrosine			ATP
			Ribose	Glycine	Oxidized glutathione	Threonine	Aspartic acid				Tyrosine	N-Formylmethionine	Arginine			GTP
			sn-Glycero-3-phosphate	Histidine	Glutamic acid, gamma-methyl ester	Glucose	Asparagine				Phenylalanine	sn-Glycero-3-phosphocholine	Lysine			phosphatidylcholine
			Glutamine	Isobutyric acid	UDP-galactose	Tyrosine	Proline				Tryptophan	Malic acid				phosphatidic acid
			3-Phosphoglyceric acid	Isoleucine	Pro-Glu	Histidine	Ethanolamine				Lysine	Oxidized glutathione
			Citric acid	Isovaleric acid	Tryptamine	Phenylalanine	Threonine				Histidine	CDP-choline
			1D-chiro-Inositol	Lactic acid	SM 18:1;O2/16:0	Chloroform	Hyrdoxy proline				Arginine	CDP-Ethanolamine
			Fructose	Leucine	Serine	Tryptophan	Glucose				Lactic acid	Choline phosphate
			Glucose	Lysine	sn-Glycero-3-phosphate	Formic acid	Tyrosine				Glucose	Phosphoethanolamine
			Sorbitol	Methionine	UDP-glucose	Lyscine	Histidine				NH3	Citric acid
			Gulonic acid	Phenylalanine	Glucose	Cysteine	Phenylalanine				NADPH	Malic acid
			Pantothenic acid	Proline	LPG 18:0	Methionine	Tryptophan				Pyruvic acid	Oxalosuccinic acid
			Palmitoleic acid	Pyruvic acid	NAD+	Choline	Formic acid					AD
			Palmitic acid	Serine	Glycine	Phenylalaine	Niacinamide					Oxidized glutathion
			Myo-inositol	Succinic acid	3-methyl-2-oxobutyrate (2-Oxoisovalerate)	Lysine	Cysteine					Reduced glutathion
			Fructose-1P	Threonine	Pentadecylic acid		Lysine					Aspartic acid
			IMP	Tryptophan	Laurate (12:0), Dodecanoic acid		Methionine
			Gluconic acid-6P	Tyrosine	Ribitol		Choline
			Sucrose	Valine	Thymidine		Methanol
			Adenosine	D-Malic acid	Arabitol
				Choline phosphate	7-Methylguanine
				sn-Glycero-3-phosphocholine	3'-CMP
					Linoleic acid
					LPI 18:0/0:0
					Myristoleic acid
					Nonadeca-10Z-enoic acid
					4-Hydroxybutyric acid
					gamma-Glutamylphenylalanine
					N-Acetylleucine
					N-Acetyl-D-glucosamine
					N-Acetylisoleucine
					Methionine sulfoxide
					3-Methyl-2-oxopentanote
					4-Hydroxyphenyllactic acid
					Ketoleucine
					1-Methyladenosine
					Norophthalmic acid
					Pro-Pro
					MG 18:1/0:0/0:0
					1,2-Propanediol
					2'-O-Methylguanosine
					Glyceric acid
					Indolelactic acid
					Hexanoic acid, caproate (6:0)
					Alanine
					Deoxycytidine
					Ophthalmic acid
					gamma-Glutamylisoleucine
					Inosine
					Pantetheine 4'-phosphate
					gamma-Glutamylleucine
					S-Glutathionyl-cysteine
					N-Acetylglycine
					gamma-Glutamylvaline
					gamma-Glutamylthreonine
					Lanosterol
					N-Acetylneuraminic acid
					Ala-Gly
					Tyr-Gly
					trans-Vaccenic acid
					13Z,16Z-Docosadienoic acid
					Maltulose
					Fructose
					Cys-Gly
					N-Acetylalanine
					Benzoic acid
					LPI 18:1/0:0
					Phenyllactic acid
					L-gamma-Glutamyl-cysteine
					Nonadecenoic acid
					N-Acetylphenylalanine
					Erythronic acid
					Oleic acid
					Xi-17-Methyloctadecanoic acid
					Lactic acid
					4-Guanidinobutanoic acid
					13-octadecenoate (18:1n5)
					Homocysteine
					N-Acetylvaline
					N-Acetyltyrosine
					5-Hydroxymethyl-2-furancarboxaldehyde
					LPE 16:0/0:0
					5'-Methylthioadenosine
					Sphingosine

## Sheet: lag log stationary (intra)
	Article Title	Metabolite profiling of CHO cells with different growth characteristics	Metabolic responses of CHO cells to limitation of key amino acids	Metabolomic profiling of CHO fed-batch growth phases at 10, 100, and 1,000 L ( 0, 1, 5 and 6)				NMR Spectroscopy Profiling of Metabolic Reprogramming of Chinese Hamster Ovary Cells upon a Temperature Shift during Culture		Peak Antibody Production is Associated With Increased Oxidative Metabolism in an Industrially Relevant Fed-Batch CHO Cell Culture	Metabolic analysis of the asparagine and glutamine dynamics in an industrial Chinese hamster ovary fed‐batch process	A transhydrogenase-like mechanism in CHO cells comprising concerted cytosolic reaction and mitochondrial shuttling activities	Metabolic flux analysis of CHO cell metabolism in the late non-growth phase	Combined In Silico Modeling and Metabolomics Analysis to Characterize Fed-Batch CHO Cell Culture	An omics approach to rational feed: Enhancing growth in CHO cultures with NMR metabolomics and 2D-DIGE proteomics	Metabolite profiling of CHO cells: Molecular reflections of bioprocessing effectiveness	CHO DG44 cells expressing an IgG1 recombinant monoclonal antibody (mAb) *	Role of iron and sodium citrate in animal protein-free CHO cell culture medium on cell growth and monoclonal antibody production	Intracellular CHO cell metabolite profiling 520 and in vivo monitoring of redox state unravel the effect of temperature downshift on cell growth antibody titer and product quality.	LC-MS-based metabolic characterization of high monoclonal antibody-producing Chinese hamster ovary cells	Chemical inhibitors of hexokinase‐2 enzyme reduce lactate accumulation, alter glycosylation processing, and produce altered glycoforms in CHO cell cultures
	Volume category	Exponential	Exponential	Early Exponential	Late Exponential	Stationary	Decline	mid-exponential phase		Exponential/Stationary phase	Exponential	Exponential/Stationary phase	Exponential	Exponential to stationary phase	Exponential	Exponential	Exponential	Exponential	Exponential	Mid exponential phase	Exponential
	Data Retrieved	Supplementary file	Supplementary file	Supplementary file				Supplementary file	Supplementary file	Supplementary file & Table (In Text)	Supplementary file	Supplementary file & Table (In Text)	Text	Supplementary file	Supplementary file & Table (Text)	Text	Text	Text	Text	Supplementary file	Supplementary file
		Carbonic acid	Ammonia	UMP	Ophthalmic acid	Glycine	7-Methylguanine	k1	s	Glucose	Alanine	NADH	Aspartic acid	Alanine	Glucose	Asparagine	alanylleucine dipeptide	Glucose	NAD+	FAD	Fructose 1,6-bisphosphate
		Phosphoric acid	Acetic acid	Glutamic acid	Serine	Ketoleucine	trans-Vaccenic acid	Isoleucine	2-methylbutanote	Glutamine	Asparagine	NADP+	Threonine	Arginine	Glutamine	Aspartic acid	isoleucylglycine dipeptide	Lactic acid	NADH	Citric acid	fructose 1,6‐bisphosphate
		beta-Alanine	Alanine	Aspartic acid	Glucose	Hexanoic acid, caproate (6:0)	Nonadecenoic acid	Leucine	Butyric acid	Glycine	Aspartic acid	NAD+	Serine	Glutamine	Hypoxanthine	Glutamic acid	leucylglycine dipeptide	Glutamine	NADPH	NADH	fructose 2,6‐bisphosphate
		Benzoic acid	Arginine	Fructose 6-phosphate	gamma-Glutamylisoleucine	Deoxycytidine	N-Acetylphenylalanine	Valine	Isovaleric acid	Asparagine	Glucose	Glucose	Asparagine	Tryptophan	Asparagine	Glutamine	lysylleucine dipeptide	Ammonia	Oxidized glutathione	Glutathione	fructose 6‐phosphate
		Succinic acid	Asparagine	Mannose 6-phosphate	Inosine	7-Methylguanine	Erythronic acid	Ethanol	Isoleucine	Ribose	Glutamic acid	D-Malic acid	Glutamic acid	Niacinamide	Choline	Methionine	phenylalanylglycine dipeptide		Glutathione	Cysteine	Glucose
		Propionic acid	Aspartic acid	Sphinganine	Pantetheine 4'-phosphate	Alanine	Arabitol	Lactic acid	Leucine	Palmitic acid	Glutamine		Glutamine	Pantothenic acid	Cysteine	Proline	valylglycine dipeptide		Pyruvic acid	Glutathione	glucose 6‐phosphate
		Fumaric acid	Citric acid	Adenylsuccinic acid	gamma-Glutamylleucine	N-Acetylalanine	2'-O-Methylguanosine	Alanine	Valine	Citric acid	Lactic acid		Proline	Riboflavin	Proline	Histidine	Alanine		Lactic acid	GDP-L-fucose	Lactic acid
		Thymine	Choline	Asparagine	Norophthalmic acid	Benzoic acid	N-Acetylisoleucine	Arginine	Ethanol	D-Malic acid			Glycine	AMP	Serine	Cysteine	Fructose		Glucose	UDP-glucose	Phosphoenolpyruvic acid
		Homoserine	Formic acid	ADP	S-Glutathionyl-cysteine	1,2-Propanediol	Oleic acid	Glutamine	Lactic acid	Succinic acid			Alanine	GMP		Leucine	Phosphoenolpyruvic acid		hypoxanthine nucleotide	UDP-Gal	Pyruvic acid
		Malic acid	Fumaric acid	sn-Glycero-2-phosphate	MG 18:1/0:0/0:0	N-Acetylneuraminic acid	Xi-17-Methyloctadecanoic acid	Methinonine	Alanine	Glutamic acid			Valine	gamma-Glutamylalanine		Isoleucine	Ribose		xanthine nucleotide
		Threitol	Glucose	AMP	N-Acetylglycine	Arabitol	Lactic acid	Glutamic acid	Arginine	Alanine			Methionine	Dimethylarginine		Valine			AMP
		Cysteine	Glutamic acid	Orotic acid	gamma-Glutamylvaline	LPI 18:1/0:0	Tyr-Gly	Aspartic acid	Glutamine	Glutamine			Cystine	N-Acetylleucine		Phenylalanine			ADP
		Glutaric acid	Glutamine	7-Dehydrocholesterol	3-Methyl-2-oxopentanote	Phenyllactic acid	13Z,16Z-Docosadienoic acid	Asparagine	Methonine	Pyruvic acid			Isoleucine	N-Acetylphenylalanine		Tryptophan			GMP
		Gluconic acid	Glycerol	sn-Glycero-3-phosphocholine	SM 18:1;O2/16:0	3-methyl-2-oxobutyrate (2-Oxoisovalerate)	4-Guanidinobutanoic acid	Proline	Pyruvic acid				Leucine	N-Acetylmethionine		Tyrosine			ATP
		Ribose	Glycine	Oxidized glutathione	gamma-Glutamylthreonine	1-Methyladenosine	13-octadecenoate (18:1n5)	Methanol	Glutamic acid				Tyrosine	N-Formylmethionine		Arginine			GTP
		sn-Glycero-3-phosphate	Histidine	Glutamic acid, gamma-methyl ester	Lanosterol	Indolelactic acid	Linoleic acid	Threonine	Aspartic acid				Phenylalanine	sn-Glycero-3-phosphocholine		Lysine			phosphatidylcholine
		Glutamine	Isobutyric acid	UDP-galactose	N-Acetylneuraminic acid	Orotic acid	Homocysteine	Glucose	Asparagine				Tryptophan	Malic acid					phosphatidic acid
		3-Phosphoglyceric acid	Isoleucine	Pro-Glu	3'-CMP	Aspartic acid	Laurate (12:0), Dodecanoic acid	Tyrosine	Proline				Lysine	Oxidized glutathione
		Citric acid	Isovaleric acid	Tryptamine	Ala-Gly	Sphinganine	Thymidine	Histidine	Ethanolamine				Histidine	CDP-choline
		1D-chiro-Inositol	Lactic acid	SM 18:1;O2/16:0	Pentadecylic acid	UMP	Nonadeca-10Z-enoic acid	Phenylalanine	Threonine				Arginine	CDP-Ethanolamine
		Fructose	Leucine	Serine	Tyr-Gly	Glucose	Indolelactic acid	Chloroform	Hyrdoxy proline				Lactic acid	Choline phosphate
		Glucose	Lysine	sn-Glycero-3-phosphate	3-methyl-2-oxobutyrate (2-Oxoisovalerate)	NAD+	Deoxycytidine	Tryptophan	Glucose				Glucose	Phosphoethanolamine
		Sorbitol	Methionine	UDP-glucose	trans-Vaccenic acid	gamma-Glutamylthreonine	N-Acetylvaline	Formic acid	Tyrosine				NH3	Citric acid
		Gulonic acid	Phenylalanine	Glucose	sn-Glycero-3-phosphocholine	Fructose 6-phosphate	N-Acetyltyrosine	Lyscine	Histidine				NADPH	Malic acid
		Pantothenic acid	Proline	LPG 18:0	13Z,16Z-Docosadienoic acid	sn-Glycero-2-phosphate	Myristoleic acid	Cysteine	Phenylalanine				Pyruvic acid	Oxalosuccinic acid
		Palmitoleic acid	Pyruvic acid	NAD+	Ribitol	Tryptamine	5-Hydroxymethyl-2-furancarboxaldehyde	Methionine	Tryptophan					AD
		Palmitic acid	Serine	Glycine	Oxidized glutathione	Mannose 6-phosphate	LPE 16:0/0:0	Choline	Formic acid					Oxidized glutathion
		Myo-inositol	Succinic acid	3-methyl-2-oxobutyrate (2-Oxoisovalerate)	gamma-Glutamylphenylalanine	Asparagine	Adenylsuccinic acid	Phenylalaine	Niacinamide					Reduced glutathion
		Fructose-1P	Threonine	Pentadecylic acid	Arabitol	Glutamic acid	LPG 18:0	Lysine	Cysteine					Aspartic acid
		IMP	Tryptophan	Laurate (12:0), Dodecanoic acid	Linoleic acid	L-gamma-Glutamyl-cysteine	sn-Glycero-2-phosphate		Lysine
		Gluconic acid-6P	Tyrosine	Ribitol	Maltulose		5'-Methylthioadenosine		Methionine
		Sucrose	Valine	Thymidine	Nonadeca-10Z-enoic acid		UMP		Choline
		Adenosine	D-Malic acid	Arabitol	Fructose		Orotic acid		Methanol
			Choline phosphate	7-Methylguanine	Cys-Gly		N-Acetylglycine
			sn-Glycero-3-phosphocholine	3'-CMP	Myristoleic acid		UDP-galactose
				Linoleic acid	Laurate (12:0), Dodecanoic acid		gamma-Glutamylvaline
				LPI 18:0/0:0	sn-Glycero-3-phosphate		SM 18:1;O2/16:0
				Myristoleic acid	Orotic acid		Asparagine
				Nonadeca-10Z-enoic acid			Glutamic acid
				4-Hydroxybutyric acid			Aspartic acid
				gamma-Glutamylphenylalanine			Serine
				N-Acetylleucine			Sphingosine
				N-Acetyl-D-glucosamine
				N-Acetylisoleucine
				Methionine sulfoxide
				3-Methyl-2-oxopentanote
				4-Hydroxyphenyllactic acid
				Ketoleucine
				1-Methyladenosine
				Norophthalmic acid
				Pro-Pro
				MG 18:1/0:0/0:0
				1,2-Propanediol
				2'-O-Methylguanosine
				Glyceric acid
				Indolelactic acid
				Hexanoic acid, caproate (6:0)
				Alanine
				Deoxycytidine
				Lactic acid

## Sheet: Genetic (intra) 
	Article Title	Metabolic responses of CHO cells to limitation of key amino acids	NMR Spectroscopy Profiling of Metabolic Reprogramming of Chinese Hamster Ovary Cells upon a Temperature Shift during Culture		Peak Antibody Production is Associated With Increased Oxidative Metabolism in an Industrially Relevant Fed-Batch CHO Cell Culture	Metabolic analysis of the asparagine and glutamine dynamics in an industrial Chinese hamster ovary fed‐batch process	Metabolic flux analysis of CHO cell metabolism in the late non-growth phase	Metabolite profiling of CHO cells: Molecular reflections of bioprocessing effectiveness	CHO DG44 cells expressing an IgG1 recombinant monoclonal antibody (mAb)	Intracellular CHO cell metabolite profiling and in vivo monitoring of redox state unravel the effect of temperature downshift on cell growth, antibody titer and product quality	LC-MS-based metabolic characterization of high monoclonal antibody-producing Chinese hamster ovary cells	Chemical inhibitors of hexokinase‐2 enzyme reduce lactate accumulation, alter glycosylation processing, and produce altered glycoforms in CHO cell cultures
	Category (Adherent/suspension)	Suspension	Adherent	Suspension	Suspension	Adherent	Suspension	Suspension	Suspension	Suspension	Suspension	Suspension
	Cell line	CHOK1	CHOK1	CHO-S	CHOK1	CHOK1	CHO-GS	CHO-GS	CHO DG44	CHO-K1	CHO DG44	CHO-GS
	Data Retrieved	Supplementary file	Supplementary file	Supplementary file	Supplementary file & Table (In Text)	Supplementary file	Text	Text	Text	Text	Supplementary file	Supplementary file
		Ammonia	Isoleucine	2-methylbutanote	Glucose	Alanine	Aspartic acid	Asparagine	alanylleucine dipeptide	NAD+	FAD	Fructose 1,6-bisphosphate
		Acetic acid	Leucine	Butyric acid	Glutamine	Asparagine	Threonine	Aspartic acid	isoleucylglycine dipeptide	NADH	Citric acid	fructose 1,6‐bisphosphate
		Alanine	Valine	Isovaleric acid	Glycine	Aspartic acid	Serine	Glutamic acid	leucylglycine dipeptide	NADPH	NADH	fructose 2,6‐bisphosphate
		Arginine	Ethanol	Isoleucine	Asparagine	Glucose	Asparagine	Glutamine	lysylleucine dipeptide	Oxidized glutathione	Glutathione	fructose 6‐phosphate
		Asparagine	Lactic acid	Leucine	Ribose	Glutamic acid	Glutamic acid	Methionine	phenylalanylglycine dipeptide	Glutathione	Cysteine	Glucose
		Aspartic acid	Alanine	Valine	Palmitic acid	Glutamine	Glutamine	Proline	valylglycine dipeptide	Pyruvic acid	Glutathione	glucose 6‐phosphate
		Citric acid	Arginine	Ethanol	Citric acid	Lactic acid	Proline	Histidine	Alanine	Lactic acid	GDP-L-fucose	Lactic acid
		Choline	Glutamine	Lactic acid	D-Malic acid		Glycine	Cysteine	Fructose	Glucose	UDP-glucose	Phosphoenolpyruvic acid
		Formic acid	Methinonine	Alanine	Succinic acid		Alanine	Leucine	Phosphoenolpyruvic acid	hypoxanthine nucleotide	UDP-Gal	Pyruvic acid
		Fumaric acid	Glutamic acid	Arginine	Glutamic acid		Valine	Isoleucine	Ribose	xanthine nucleotide
		Glucose	Aspartic acid	Glutamine	Alanine		Methionine	Valine		AMP
		Glutamic acid	Asparagine	Methonine	Glutamine		Cystine	Phenylalanine		ADP
		Glutamine	Proline	Pyruvic acid	Pyruvic acid		Isoleucine	Tryptophan		GMP
		Glycerol	Methanol	Glutamic acid			Leucine	Tyrosine		ATP
		Glycine	Threonine	Aspartic acid			Tyrosine	Arginine		GTP
		Histidine	Glucose	Asparagine			Phenylalanine	Lysine		phosphatidylcholine
		Isobutyric acid	Tyrosine	Proline			Tryptophan			phosphatidic acid
		Isoleucine	Histidine	Ethanolamine			Lysine
		Isovaleric acid	Phenylalanine	Threonine			Histidine
		Lactic acid	Chloroform	Hyrdoxy proline			Arginine
		Leucine	Tryptophan	Glucose			Lactic acid
		Lysine	Formic acid	Tyrosine			Glucose
		Methionine	Lyscine	Histidine			NH3
		Phenylalanine	Cysteine	Phenylalanine			NADPH
		Proline	Methionine	Tryptophan			Pyruvic acid
		Pyruvic acid	Choline	Formic acid
		Serine	Phenylalaine	Niacinamide
		Succinic acid	Lysine	Cysteine
		Threonine		Lysine
		Tryptophan		Methionine
		Tyrosine		Choline
		Valine		Methanol
		D-Malic acid
		Choline phosphate
		sn-Glycero-3-phosphocholine

## Sheet: Technique (GC LC NMR) intra
Article Title	Metabolite profiling of CHO cells with different growth characteristics	Metabolic responses of CHO cells to limitation of key amino acids	Metabolomic profiling of CHO fed-batch growth phases at 10, 100, and 1,000 L	NMR Spectroscopy Profiling of Metabolic Reprogramming of Chinese Hamster Ovary Cells upon a Temperature Shift during Culture	Peak Antibody Production is Associated With Increased Oxidative Metabolism in an Industrially Relevant Fed-Batch CHO Cell Culture	Metabolic analysis of the asparagine and glutamine dynamics in an industrial Chinese hamster ovary fed‐batch process	A transhydrogenase-like mechanism in CHO cells comprising concerted cytosolic reaction and mitochondrial shuttling activities	Metabolic flux analysis of CHO cell metabolism in the late non-growth phase	Combined In Silico Modeling and Metabolomics Analysis to Characterize Fed-Batch CHO Cell Culture	Metabolite profiling of CHO cells: Molecular reflections of bioprocessing effectiveness	CHO DG44 cells expressing an IgG1 recombinant monoclonal antibody (mAb)	Role of iron and sodium citrate in animal protein-free CHO cell culture medium on cell growth and monoclonal antibody production	Intracellular CHO cell metabolite profiling and in vivo monitoring of redox state unravel the effect of temperature downshift on cell growth, antibody titer and product quality.	LC-MS-based metabolic characterization of high monoclonal antibody-producing Chinese hamster ovary cells	Chemical inhibitors of hexokinase‐2 enzyme reduce lactate accumulation, alter glycosylation processing, and produce altered glycoforms in CHO cell cultures
Category	GC-MS	GC-MS	HPLC/MS or UPLC/MS	1 H NMR	GC-MS	GC-MS	LC-MS	GC	LC-MS	GCMS	LC-MS	LCMS	GC-MS	LC-MS	GC‐MS
Data Retrieved	Supplementary file	Supplementary file	Supplementary file	Supplementary file	Supplementary file & Table (In Text)	Supplementary file	Supplementary file & Table (In Text)	Text	Supplementary file	Text	Text	Text	Text	Supplementary file	Supplementary file
	Carbonic acid	Ammonia	UMP	Isoleucine	Glucose	Alanine	NADH	Aspartic acid	Alanine	Asparagine	alanylleucine dipeptide	Glucose	NAD+	FAD	Fructose 1,6-bisphosphate
	Phosphoric acid	Acetic acid	Glutamic acid	Leucine	Glutamine	Asparagine	NADP+	Threonine	Arginine	Aspartic acid	isoleucylglycine dipeptide	Lactic acid	NADH	Citric acid	fructose 1,6‐bisphosphate
	beta-Alanine	Alanine	Aspartic acid	Valine	Glycine	Aspartic acid	NAD+	Serine	Glutamine	Glutamic acid	leucylglycine dipeptide	Glutamine	NADPH	NADH	fructose 2,6‐bisphosphate
	Benzoic acid	Arginine	Fructose 6-phosphate	Ethanol	Asparagine	Glucose	Glucose	Asparagine	Tryptophan	Glutamine	lysylleucine dipeptide	Ammonia	Oxidized glutathione	Glutathione	fructose 6‐phosphate
	Succinic acid	Asparagine	Mannose 6-phosphate	Lactic acid	Ribose	Glutamic acid	D-Malic acid	Glutamic acid	Niacinamide	Methionine	phenylalanylglycine dipeptide		Glutathione	Cysteine	Glucose
	Propionic acid	Aspartic acid	Sphinganine	Alanine	Palmitic acid	Glutamine		Glutamine	Pantothenic acid	Proline	valylglycine dipeptide		Pyruvic acid	Glutathione	glucose 6‐phosphate
	Fumaric acid	Citric acid	Adenylsuccinic acid	Arginine	Citric acid	Lactic acid		Proline	Riboflavin	Histidine	Alanine		Lactic acid	GDP-L-fucose	Lactic acid
	Thymine	Choline	Asparagine	Glutamine	D-Malic acid			Glycine	AMP	Cysteine	Fructose		Glucose	UDP-glucose	Phosphoenolpyruvic acid
	Homoserine	Formic acid	ADP	Methinonine	Succinic acid			Alanine	GMP	Leucine	Phosphoenolpyruvic acid		hypoxanthine nucleotide	UDP-Gal	Pyruvic acid
	Malic acid	Fumaric acid	sn-Glycero-2-phosphate	Glutamic acid	Glutamic acid			Valine	gamma-Glutamylalanine	Isoleucine	Ribose		xanthine nucleotide
	Threitol	Glucose	AMP	Aspartic acid	Alanine			Methionine	Dimethylarginine	Valine			AMP
	Cysteine	Glutamic acid	Orotic acid	Asparagine	Glutamine			Cystine	N-Acetylleucine	Phenylalanine			ADP
	Glutaric acid	Glutamine	7-Dehydrocholesterol	Proline	Pyruvic acid			Isoleucine	N-Acetylphenylalanine	Tryptophan			GMP
	Gluconic acid	Glycerol	sn-Glycero-3-phosphocholine	Methanol				Leucine	N-Acetylmethionine	Tyrosine			ATP
	Ribose	Glycine	Oxidized glutathione	Threonine				Tyrosine	N-Formylmethionine	Arginine			GTP
	sn-Glycero-3-phosphate	Histidine	Glutamic acid, gamma-methyl ester	Glucose				Phenylalanine	sn-Glycero-3-phosphocholine	Lysine			phosphatidylcholine
	Glutamine	Isobutyric acid	UDP-galactose	Tyrosine				Tryptophan	Malic acid				phosphatidic acid
	3-Phosphoglyceric acid	Isoleucine	Pro-Glu	Histidine				Lysine	Oxidized glutathione
	Citric acid	Isovaleric acid	Tryptamine	Phenylalanine				Histidine	CDP-choline
	1D-chiro-Inositol	Lactic acid	SM 18:1;O2/16:0	Chloroform				Arginine	CDP-Ethanolamine
	Fructose	Leucine	Serine	Tryptophan				Lactic acid	Choline phosphate
	Glucose	Lysine	sn-Glycero-3-phosphate	Formic acid				Glucose	Phosphoethanolamine
	Sorbitol	Methionine	UDP-glucose	Lyscine				NH3	Citric acid
	Gulonic acid	Phenylalanine	Glucose	Cysteine				NADPH	Malic acid
	Pantothenic acid	Proline	LPG 18:0	Methionine				Pyruvic acid	Oxalosuccinic acid
	Palmitoleic acid	Pyruvic acid	NAD+	Choline					AD
	Palmitic acid	Serine	Glycine	Phenylalaine					Oxidized glutathion
	Myo-inositol	Succinic acid	3-methyl-2-oxobutyrate (2-Oxoisovalerate)	Lysine					Reduced glutathion
	Fructose-1P	Threonine	Pentadecylic acid	2-methylbutanote					Aspartic acid
	IMP	Tryptophan	Laurate (12:0), Dodecanoic acid	Butyric acid
	Gluconic acid-6P	Tyrosine	Ribitol	Isovaleric acid
	Sucrose	Valine	Thymidine	Isoleucine
	Adenosine	D-Malic acid	Arabitol	Leucine
		Choline phosphate	7-Methylguanine	Valine
		sn-Glycero-3-phosphocholine	3'-CMP	Ethanol
			Linoleic acid	Lactic acid
			LPI 18:0/0:0	Alanine
			Myristoleic acid	Arginine
			Nonadeca-10Z-enoic acid	Glutamine
			4-Hydroxybutyric acid	Methonine
			gamma-Glutamylphenylalanine	Pyruvic acid
			N-Acetylleucine	Glutamic acid
			N-Acetyl-D-glucosamine	Aspartic acid
			N-Acetylisoleucine	Asparagine
			Methionine sulfoxide	Proline
			3-Methyl-2-oxopentanote	Ethanolamine
			4-Hydroxyphenyllactic acid	Threonine
			Ketoleucine	Hyrdoxy proline
			1-Methyladenosine	Glucose
			Norophthalmic acid	Tyrosine
			Pro-Pro	Histidine
			MG 18:1/0:0/0:0	Phenylalanine
			1,2-Propanediol	Tryptophan
			2'-O-Methylguanosine	Formic acid
			Glyceric acid	Niacinamide
			Indolelactic acid	Cysteine
			Hexanoic acid, caproate (6:0)	Lysine
			Alanine	Methionine
			Deoxycytidine	Choline
			Ophthalmic acid	Methanol
			gamma-Glutamylisoleucine
			Inosine
			Pantetheine 4'-phosphate
			gamma-Glutamylleucine
			S-Glutathionyl-cysteine
			N-Acetylglycine
			gamma-Glutamylvaline
			gamma-Glutamylthreonine
			Lanosterol
			N-Acetylneuraminic acid
			Ala-Gly
			Tyr-Gly
			trans-Vaccenic acid
			13Z,16Z-Docosadienoic acid
			Maltulose
			Fructose
			Cys-Gly
			N-Acetylalanine
			Benzoic acid
			LPI 18:1/0:0
			Phenyllactic acid
			L-gamma-Glutamyl-cysteine
			Nonadecenoic acid
			N-Acetylphenylalanine
			Erythronic acid
			Oleic acid
			Xi-17-Methyloctadecanoic acid
			Lactic acid
			4-Guanidinobutanoic acid
			13-octadecenoate (18:1n5)
			Homocysteine
			N-Acetylvaline
			N-Acetyltyrosine
			5-Hydroxymethyl-2-furancarboxaldehyde
			LPE 16:0/0:0
			5'-Methylthioadenosine
			Sphingosine
